# Supplementary material for: circREEP3 Drives Colorectal Cancer Progression via Activation of FKBP10 Transcription and Restriction of Antitumor Immunity
Source: Adv Sci (Weinh). 2022 Mar 1;9(13):2105160. doi: 10.1002/advs.202105160 (PMC9069384; doi:10.1002/advs.202105160)
Supplement: Supplementary file 2 — Supporting Information [file ADVS-9-2105160-s001.xls]

gene_symbol	fpkm_circREEP3-WT	fpkm_circREEP3-KO
RPS2	22557.02	19125.65
FKBP10	13209.23	106.08
RPS17	11729.37	8918.84
RPS27	11184.5	8137.29
RPL26	8875.6	6852.46
RPL35	8345	7225.13
RPS10	8262.43	5792.75
RPS11	7487.72	4957.37
RPL39	7005.8	4253.61
RPL41	6398.08	4594.1
RPL12	6388.04	6252
RPL30	5947.47	4997.11
GAPDH	5835.02	5414.74
RPLP0	5519	4628.82
RPS18	5495.07	4795.99
RPS24	5470.83	4003.72
RPS15	5461.31	4078.42
RPLP2	5279.68	3873.16
MTRNR2L2	5224.14	5469.22
RPL8	5163.69	4493.16
RPL18A	5020.53	3957.96
RPL36A	4723.17	3061.07
RPL19	4693.06	4175.62
RPS8	4583.16	3850.23
RPL27	4542.71	3764.32
RPL18	4263.58	3287.02
RPSA	4156.82	3174.95
RPL13A	4077.07	3459.89
RPL24	3928.49	2443.74
RACK1	3819.6	3401.18
RPS20	3743.99	3026
RPS12	3541.76	3084.65
RPS21	3517.25	2998.88
MIF	3479.04	2809.77
RPS4X	3444.48	2340.99
EEF1A1	3279.1	2467.56
RPL11	3197.69	2575.89
RPL17	3067.43	2176.3
RPS16	3056.76	2424.67
RPS3A	3013.65	2346.97
RPL3	2924.13	2335.95
RPL6	2833.81	2156.97
EEF1G	2676.46	2121.01
RPS13	2589.76	2177.33
MTRNR2L8	2513.74	2705.34
RPL7A	2461.47	1744.91
RPL36	2454.16	2050.84
RPL5	2415.42	2090.29
RPL9	2403.19	1985.25
RPS29	2382.75	1298.69
COX6A1	2375.36	2013.11
TMSB10	2356.71	2427.38
RPL29	2310.61	1802.35
RPS25	2310.41	1601.2
MT2A	2277.21	2693.54
RPS5	2262.6	1851.79
RPL10A	2258.51	2224.91
RPL34	2180.58	1607.55
RPS6	2151.1	2017.17
RPS7	2103.07	1905.98
RPL21	2074.06	1494.11
NPM1	2024.74	1738.83
NME2	2020.69	1594.5
RPL10	1960.82	1345.95
UBB	1933.85	1524.94
RPL23A	1890.4	1298.87
RPS19	1847.64	1696.03
RPS9	1841.79	1306.08
FTL	1806.74	1886.33
FTH1	1765.24	1884.55
PPIA	1701.17	1301.09
RPLP1	1649.58	1360.21
FAU	1579.7	1296.32
EEF1B2	1468.06	1415.4
TUBA1B	1437.81	1093.83
ENO1	1416.08	1368.04
NACA	1414.84	1204.45
RPL4	1405.62	1328.1
RPL15	1376.38	1180.58
RPL32	1367.72	1173.61
EEF2	1328.5	1491.68
PFN1	1320.94	1172.35
ACTG1	1300.11	1428.1
UBC	1276.36	1217.74
GSTP1	1270.94	996.62
RPS3	1251.84	837.36
RPL7	1241.27	896
RPS27A	1218.53	1019.4
PTMA	1172.56	1204.56
RPL13	1113.13	1000.17
RPS28	1109.34	858.32
ALDOA	1099.29	1105.29
CKB	1088.61	1156.47
RPL31	1045.83	763.45
BOLA2B	1044.46	864.74
COX8A	1013.87	1004.86
TPI1	980.38	855.54
EIF4EBP1	961.95	762.41
UBA52	955.34	659.59
ATP5MC2	950.85	722.74
BTF3	946.7	953.74
ATP5MF	908.48	636.26
LDHB	908.29	737.84
S100A6	879.19	1146.23
FBL	838.99	729.16
LGALS1	836.81	962.52
RPS26	819.64	810.16
ATF4	813.7	728.25
CHCHD2	809.17	706.24
MDK	800.73	668.59
GNAS	797.51	860.88
MT1E	774.89	954.94
GPX4	760.22	704.85
RPS15A	755.34	617.32
EIF4A1	752.3	615.6
EIF5A	751.99	660.76
COX6B1	734.24	576.24
TXN	732.32	534.21
SLIRP	730.24	666.51
UQCRH	729.24	504.59
RPL28	709.21	676.79
ATP5PO	705.67	627.74
H3-3A	685.9	601.59
ATP5ME	672.49	546.01
COX4I1	668.32	656.94
ATP5F1B	660.02	585.33
OST4	658.62	519.43
OAZ1	658.29	812.67
PPIB	657.31	523.36
PKM	651.9	646.22
RANBP1	643.99	621.14
GPX1	642.09	597.89
CFL1	640.47	545.21
H2AZ1	636.03	578.26
COX7C	632.57	510.39
HMGA1	630.42	651.05
LDHA	619.19	572.37
C1QBP	615.63	555.63
SNRPB	602.13	591.49
MZT2B	600.23	409.64
TUBB	596.25	444.64
NME1	583.13	572.97
SLC25A5	582.16	552.13
HSP90AB1	579.82	561.33
HNRNPA1	577.5	428.81
VIM	568.77	543.58
PABPC1	566.62	581.87
RPL35A	565.77	472.9
RPL23	563.35	393.27
NDUFA13	556.25	399.25
BSG	553.39	424.75
MYL6	544.34	447.4
BEX3	539.05	496.39
PRDX2	536.43	473.11
UBL5	534.77	509.37
SOD1	531.85	424.28
NDUFA11	521.03	394.73
KRTCAP2	516.65	459.02
ATP5IF1	513.6	528.16
ACTB	510.91	486.7
TPT1	509.11	495.77
EIF1	508.21	556.98
RPS14	500.01	396.32
EEF1D	499.62	434.26
RPL38	498.83	387.77
PSMB4	498.5	446.75
XRCC6	497.97	454.69
DMKN	492.54	488.49
IMPDH2	489.07	487.38
APRT	488.44	404.03
TAGLN2	486.15	302.61
NDUFB11	484.88	400.24
NDUFB1	484.3	446.15
DDX39B	478.84	407.55
RHOA	477.6	465.51
ATP5MD	473.36	409.75
NHP2	473.35	351.59
BANF1	472.88	406.19
EDF1	472.11	408.6
CCT7	471.5	458.04
ARF1	471.23	401.05
YWHAE	466.78	472.04
DYNLL1	466.77	387.78
PHGDH	465.9	544.09
CALR	465.59	463.86
EIF3K	465.18	450.93
TBCA	459.81	398.8
YBX1	456.65	458.31
ATP6V1F	451.93	387.35
NDUFB8	450.2	419.84
SEC61G	449.34	343.22
RPL27A	448.23	343.28
NDUFS5	444.71	330.88
P4HB	443.4	427.05
DDT	442.25	341.28
HNRNPA2B1	441.56	392.1
PHB2	440.97	429.49
SNRPC	439.44	374.2
COX7A2	439.3	347.54
PRELID1	434.93	362.06
HSP90B1	422.83	416.6
NDUFB10	422.09	401.13
PRDX1	421.34	382.14
SSR4	415.9	342.85
H1-0	415.35	479.18
SF3B6	413.3	328.78
ILF2	404.52	395.13
HINT1	404.02	313.44
CCT3	403.46	402.75
PCNA	389.73	349.9
NDUFS6	388.34	300.4
PA2G4	388.1	377.42
COX5B	385	327.45
SRP9	380.15	332.9
NDUFB2	377.2	303.27
PGAM1	376.51	354.88
HAX1	375.33	386.26
MRPL37	375.19	366.95
NDUFA1	374.46	273.23
RPL37A	372.86	272.85
ATP5PD	370.25	363.33
SSBP1	369.99	397.92
DAD1	368.27	338.07
SSR2	365.71	263.54
SNRPD2	364.69	298.71
HNRNPC	364.41	342.97
SLC25A6	363.57	335.19
TIMP1	363.35	282.56
ELOB	361.56	307.4
NDUFS8	361.47	300.35
MRPL12	358.26	318.55
NDUFB9	356.19	390.3
TRIR	355.03	325.28
KRT8	351.87	407.47
PSMB3	351.6	317.85
NDUFB7	350.68	268.58
TMA7	349.96	280.38
CKS1B	346.98	285.08
YARS1	345.91	483.02
MORF4L2	344.81	264.52
MT1X	342.67	352.73
ASNS	339.88	440.21
PSMB7	338.48	275.55
PFDN5	337.83	251.46
PSMB1	337.48	308.83
XBP1	337.17	389.39
HSP90AA1	336.99	271.5
PSMA4	334.88	294.89
RPS23	333.84	244.93
MZT2A	332.86	243.62
ATP5F1C	329.46	295.21
SIGMAR1	328.82	264.44
PPP1R14B	328.2	312.5
NAP1L1	327.66	265.73
PTMS	327.05	273.14
NME4	325.67	228.02
DYNLRB1	322.59	258.64
EIF3C	322.46	368.11
PPDPF	320.96	275.31
AP2S1	317.9	297
PRDX5	317.89	288.64
PRMT1	317.5	323.99
HSPD1	314.18	288.95
SEC61B	313.94	242.03
CHCHD10	313.21	239.08
C12orf57	311.25	248.44
CDKN2A	310.89	266.78
RAN	309.4	288.17
ENSA	309.4	260.6
PTGES3	306.71	308.55
GLO1	306.08	258.58
PEBP1	303.92	250.37
ANXA2	302.23	326.69
SARS1	302	376.43
SF3B5	300.44	237.37
GDF15	298.55	370.13
RPL36AL	298.2	276.86
CAPNS1	298.02	245.83
HMGB2	297.6	252.52
MRPL23	294.31	249.45
STOML2	293.65	305.41
MAZ	291.53	314.96
EIF3E	289.21	223.14
RBMX	288.17	280.97
HIGD2A	287.73	227.45
EIF3M	286.93	276.24
SNRPG	286.78	246.44
HSPE1	286.75	217.78
PRDX4	285.93	225.68
UBE2C	285.43	242.41
RNASEK	285.31	242.06
CSNK2B	284.95	280.45
HMGN2	283.47	264.47
SLC3A2	283.01	473.19
NCL	282.16	230.05
TRMT112	281.25	244.86
NDUFAF8	280.62	262.17
GNG5	278.67	248.88
PSAT1	278.18	298.11
EIF3D	276.54	379.55
HSPA8	275.4	275.82
HSPA5	274.07	297.53
YWHAZ	273.37	259.56
MLF2	273.08	270.59
PTTG1	272.93	210.41
UBE2S	271.77	241.31
HNRNPAB	271.39	271.51
PARP1	271.05	217.23
C1orf43	270.75	301.13
EIF3I	270.27	279.64
PSMD8	269.72	255.28
TOMM5	268.83	197.46
HNRNPK	268.67	266.53
FKBP1A	267.77	221.72
ATP5MPL	267.25	212.5
S100A11	267.12	249.67
EIF3G	266.61	289.83
NDUFA7	266.14	214.15
UCHL1	265.45	237.08
MCM7	265.44	303.89
HMGN1	263.02	271.38
CYC1	262.19	257.77
NOP10	262.16	227.03
SAT1	261.9	348.18
ERH	260.42	216.33
FUS	258.75	193.88
CLIC1	258.68	230.71
HDGF	258.1	242.9
PFDN2	257.9	248.13
SET	256.26	237.1
CCT4	256.24	251.12
NOP56	256.17	343.19
KPNA2	256.03	258.61
SNRPA	255.96	234.57
CSTB	255.94	227.52
SRM	253.42	228.39
EIF6	252.75	203.52
C19orf48	252.53	203.7
ARPC3	252.12	250
RPP21	251.86	222.98
DCXR	250.54	206.74
VDAC2	250.48	266.37
TUBA1C	249.53	167
HSPB1	248.9	256.34
NONO	248.65	242.7
CST3	248.29	194.17
GARS1	248.04	357.03
UBE2I	247.86	246.22
UBA1	247.45	206.44
ROMO1	246.79	166.46
MRPS24	246.68	168.46
NDUFA12	246.58	197.68
EIF4G2	246.04	251.32
TKT	245.72	273.09
CDC42EP1	244.62	263.13
CDK4	244.62	212.11
TUFM	243.9	209.46
COX6C	243.06	212.8
PDCD5	242.89	258.28
CDC37	242.78	249.03
VKORC1	242.17	190.53
DNPH1	242.05	168.9
AP2M1	241.58	272.74
CD63	241.52	236.66
PPA1	241.28	243.71
ARHGDIA	240.71	204.76
FHL1	240.69	175.09
TMEM256	240.11	182.15
COX5A	240.07	231.17
NEDD8	239.85	201.69
GUK1	238.73	237
DDIT4	237.93	364.03
RPL22	237.92	199.41
CALM2	234.27	193.85
PSMD4	233.27	235.98
YBX3	233.16	260.06
PHPT1	232.68	207.06
UBE2M	232.02	227.22
SRP14	231.99	208.56
MDH2	230.89	202.56
LSM7	229.84	160.95
IFITM3	228.94	283.37
PSMA7	228.55	236.19
NDUFAB1	227.59	224.28
MTRNR2L1	227.46	270.2
KRT19	227.4	278.24
FKBP8	226.67	190.36
KRT18	225.51	258.18
DBI	224.9	203.93
ANP32B	224.67	207.19
POLR1D	224.54	232.07
WDR83OS	223.64	209.84
AK2	223.62	222.72
MRPL55	223.45	214.19
YWHAQ	223.13	205.86
CCDC124	222.06	205.32
ATP5PF	221.7	198.07
HLA-A	221.47	219.97
C19orf53	221.44	171.6
HNRNPH1	220.3	246.66
ATP6V0C	220.15	198.79
ARPC2	220.03	217.21
UQCRC1	219.77	223.3
PYCR1	218.71	250.37
MRPL41	218.49	194.75
H3-3B	218.34	237.08
SHMT2	218.14	268.04
UXT	218.09	169.24
RTL8A	217.84	161.61
NDUFAF3	217.21	153.5
MRPS34	217.03	206.25
CSNK1E	217.01	205.04
ATF3	216.96	321.06
NDUFB4	216.57	175.12
PSMB5	216.47	190.52
GABARAP	216.41	201.12
ANXA5	216.12	256.73
UBE2L3	215.99	160.55
ATP5F1D	215	184.35
TOMM6	214.16	165.12
PRDX6	213.94	180.78
TUBB4B	213.91	180.31
PSMA6	213.47	208.07
S100A10	212.01	206.15
ERGIC3	211.93	186.23
UBE2T	211.82	186.89
PHB	211.45	153.06
COPE	211.25	179.32
EIF3L	210.55	236.25
C9orf16	210.53	170.78
ATP5MC1	209.92	165.47
PLS3	209.77	162.34
MYBL2	209.54	251.4
MYL12B	209.23	235.79
MRPL53	209.13	201.45
POLR2I	209.1	208.21
MICOS13	208.56	135.08
CANX	207.45	169.07
STMN1	206.15	185.4
DPM3	205.33	159.4
APEX1	205.23	203.34
MRPL21	202.91	217.39
EWSR1	202.79	228.35
COX17	202.65	177.59
TIMM17B	200.65	141.13
IER3	200.61	265.28
TMBIM6	200.45	172.94
U2AF2	200.17	196.26
TSPAN3	199.92	176.87
ATP5F1A	199.56	203.28
NDUFB3	199.34	139.75
SLC1A5	199.2	226.97
CCT2	199.14	250.74
HNRNPL	199.12	207.89
AHCY	199.09	184.98
STUB1	198.92	189.65
CSDE1	198.65	174.59
SSRP1	197.81	239.18
EMD	197.06	181.36
EIF1B	196.75	216.75
ARF5	196.43	168.07
EMC6	196.39	206.13
NAXE	195.55	159.26
ATP1A1	195.41	182.9
TRIM28	195.07	223.52
FABP5	194.38	168.4
MARCKSL1	193.57	164.88
HMGB1	193.1	160
TRAP1	192.94	179.08
FAM50A	192.72	206.06
C4orf48	192.58	132.3
TOMM20	192.2	187.29
TRAPPC1	191.92	167.16
PSMB6	191.85	171.02
TMEM14C	191.27	163.48
ADRM1	190.36	216.11
PCBP2	190.34	181.71
DNAJC8	189.6	178.58
RPN1	188.93	165.77
MRPL24	187.96	144.91
PSAP	187.81	165.05
SRSF9	187.35	182.2
RNASEH2A	186.79	165.58
HLA-C	185.51	210.06
BCAP31	185.49	158.18
EIF4H	185.35	158.12
PSMG1	185.16	181.67
ODC1	184.9	204.2
TCP1	184.74	193.38
NOP53	184.66	182.37
MANF	183.58	157.66
SERBP1	183.36	164.95
COPS9	183.16	199.2
CNBP	183.02	165.92
MGST3	183.02	145.68
SIVA1	182.67	135.04
CD81	182.12	136.66
HNRNPD	181.96	200.71
SF3B2	181.82	171.86
XRCC5	181.63	178.51
PAM16	179.72	169.35
CKS2	179.59	176.7
SEC11A	179.51	178.28
RPS19BP1	179.37	199.5
ARL2	179.15	121.21
AUP1	178.84	206.02
SLC25A39	178.66	155.84
POLD2	177.74	151.27
METTL26	177.66	168.32
THOC3	177.61	186.36
ZNF768	177.09	222.67
BOLA3	177.05	159.21
MTHFD2	176.75	175.34
CSRP2	176.54	192.79
PTBP1	176.52	204.34
NSA2	176.51	151.25
CALM3	176.29	147.76
KXD1	176.27	217.97
COPZ1	176.08	155.09
MDH1	176.03	157.66
PCBD1	175.54	153.93
SLC25A3	175.32	157.79
ATP5MG	175.24	157.28
RAC3	175.21	148.05
GLRX3	174.34	151.29
KDELR1	174.28	141.22
GANAB	174.06	140.1
MORF4L1	173.43	161.21
MARS1	173.31	230.18
TARS1	172.46	232.63
FARSA	172.04	173.36
NAA10	171.85	174.45
BRD2	171.25	213.45
NOL7	170.93	159.16
PCMT1	170.93	165.07
TSC22D3	170.36	160.93
RUVBL2	170.29	163.54
H1-10	170.29	160.24
NT5DC2	170.19	141.37
STIP1	169.15	167.83
DCTPP1	168.87	168.52
PARK7	168.87	154.92
RABAC1	168.81	116.96
POLR2J	168.4	176.57
MRPL51	168.25	163.32
HM13	167.98	202.75
MRPL28	167.93	133.07
SELENOF	166.86	135.37
RNF181	166.01	133.6
TMEM147	165.71	154.74
VPS25	165.25	158.6
ALYREF	165.06	157.19
CD99	165.05	137.55
ATIC	164.91	194.58
CENPX	164.73	132.16
BEX2	164.72	136.05
MAP2K2	164.71	162.69
ATOX1	164.7	160.86
TIMM23	164.43	167.98
RBBP7	164.35	144.75
BAX	164.18	212.58
RAB5C	163.41	156.46
DDOST	163.24	157.7
TOMM40	163.23	170.02
MRPL9	162.64	176.75
FXYD5	162.44	140.5
CLTA	162.4	204.57
SRSF2	162.16	258.13
JTB	162.1	149.78
B2M	161.4	199.28
PRMT5	160.52	170.18
TIMM10	160.39	154.45
ADSL	159.51	180.51
RAC1	159.5	163.05
PRDX3	158.89	130.85
PSMC3	158.55	180.57
UQCR10	158.55	140.51
TSPO	158.31	123.77
NDUFS3	158.27	172.52
BEX4	157.68	127.97
TECR	157.49	154.96
PAICS	157.47	123.78
GAL	157.28	127.69
RPL26L1	156.32	130.65
TOMM7	156.15	107.13
POLR2L	155.83	132.49
PIN1	155.56	151.3
ACP1	154.57	130.26
CDC123	154.5	132.61
PRKCSH	154.36	141.04
AHSA1	154.06	127.05
CIAO2B	154.03	143.08
PTRHD1	153.76	111.09
RHOC	153.68	176.5
DYNLT1	153.59	142.02
MEA1	153.53	135.48
SEM1	153.17	122.24
CCT8	153.07	166.1
RNPS1	153.02	173.11
MRPL4	152.82	160.57
BRK1	152.55	144.89
HSD17B10	150.52	142.61
RAD23A	150.47	156.39
U2AF1L5	150.46	109.42
DDX5	150.42	149.54
LY6E	149.63	120.61
GPI	149.48	143.08
RAD51C	149.36	186.72
RCN1	149.05	128.45
RHOB	148.76	109.59
ECHS1	148.39	149.12
GNL3	148.02	160.28
KARS1	147.68	162.99
LAMTOR4	147.62	131.46
POLR2G	147.19	128.3
UBE2D3	146.95	163.04
FKBP2	146.83	110.32
TMEM14B	146.27	117.75
HPRT1	146.26	116.72
MACROH2A1	146.24	138.65
LSM4	146.2	133.39
SNU13	145.8	123.96
POP7	144.58	179.26
ST13	144.34	154.94
BUD31	144.19	206.79
RPL37	144.1	105.57
CCNB1IP1	143.98	220.52
PYGL	143.76	133.75
CDKN1A	143.61	171.82
ILF3	143.46	154.17
PGRMC1	143.43	129.49
AKR1B1	143.27	123.71
TMEM205	143	144.51
IARS1	142.97	174.28
SQSTM1	142.92	189.29
PCBP1	142.86	169.1
EBNA1BP2	142.49	137.19
HNRNPM	142.33	140.17
EIF4A2	141.93	135.36
SRSF7	141.76	290.63
CCT5	141.27	149.2
MRPL3	140.9	156.9
SFPQ	140.74	226.42
ATRAID	140.39	119.49
PPP4C	140.31	151.86
PRPF19	140.21	143.16
SEC13	140.04	142.81
COPS6	139.86	118.52
GRHPR	139.46	154.74
DKC1	139.37	124.95
TK1	139.35	148.3
SHISA5	139.23	180.35
HDDC2	139.16	137.56
TMEM258	139.06	95.68
COPS3	138.68	186.33
MTHFD1	138.56	153.67
ERP29	138.54	141.7
TUBG1	138.51	138.42
CDC20	138.51	144.4
TMED2	138.39	134.66
IRAK1	138.36	117.2
NDUFA6	138.29	118.98
ESD	138.1	109.01
RBM39	138.07	175.39
RPN2	137.96	127.99
PDIA6	137.82	123.66
NDUFV1	137.44	115.51
HNRNPUL1	137.37	133.46
DAZAP1	137.31	132.19
PSMC5	137.12	161.07
NENF	136.74	107.48
CUTA	136.5	116.3
ATP6V0B	136.37	176.93
GTF3A	136.27	198.66
TALDO1	136.24	116.66
LMAN2	136.1	110.84
JUN	136.06	176.54
NDUFS7	135.76	114.1
PSMG3	135.75	162.98
CYBA	135.43	126.49
NOP58	135.21	183.41
MRPL36	135.09	174.29
HSPA9	135.02	139.06
BCL7C	134.85	103.54
DRG1	134.42	151.47
KHSRP	134.38	123.42
MRFAP1	134.26	126.49
PSMA1	134.04	147.14
HNRNPH3	133.22	143.72
MRPS15	133.13	147.83
ASS1	132.98	135.51
PRC1	132.86	176.11
EIF2S2	132.72	185.05
GSTO1	132.62	113.22
DPM2	132.41	108.41
PDIA3	132.14	126.39
HDLBP	131.72	133.93
TXNDC5	131.39	111.49
EZR	131.33	156.71
PYCR2	131.18	128.97
MYL6B	131	123.36
AURKAIP1	130.85	119.72
ANP32A	130.73	112.01
GHITM	130.68	126.64
DDX21	130.38	129.75
HNRNPU	130.12	125.72
JPT1	129.66	204.95
SMIM26	128.8	127.08
MYL12A	128.79	156.32
C11orf98	128.72	129.07
SNRNP70	128.59	186.85
RALY	128.42	124.41
NDUFA8	127.67	134.37
HDAC1	127.52	130.1
TYMS	127.45	125.74
CCT6A	127.2	129.96
PQBP1	126.7	154.02
ETFA	126.67	131.08
SAE1	126.53	153.4
ARF4	126.49	128.49
DCTN3	126.48	136.16
GPS1	126.37	127.48
YIF1A	125.99	125.65
DAP3	125.86	123.17
AARS1	125.86	153.2
PES1	125.8	134.77
NT5C3B	125.6	139.66
PSMA3	125.16	99.34
BUB3	124.91	131.22
UQCR11	124.9	109.4
VDAC3	124.72	108.89
SNRPE	124.5	100.67
RPA2	124.03	166.59
METTL5	123.77	118.39
PPIH	123.76	134.82
MAGED2	123.65	112.76
DGCR6L	123.49	114.02
PDLIM1	123.4	111.04
TBCB	122.88	103.84
SEPTIN2	122.74	113.94
NUDC	122.74	139.22
UFC1	122.54	114.01
MRPS26	122.49	105.44
UBL7	122.04	101.85
RBM4	121.96	189.35
GDI1	121.73	119.17
AMZ2	121.64	126.8
AIMP2	121.59	150.65
ADIRF	121.54	144.62
GADD45A	121.37	165.56
NPM3	121.27	102.44
DPY30	121.06	114.47
LAPTM4B	120.98	108.42
NPC2	120.97	110.6
CCDC86	120.68	167.1
FDPS	120.68	135.52
RPL22L1	120.66	95.77
HDAC2	120.52	118.99
SDHB	120.39	136.25
SUMO1	120.3	108.2
SNRPF	120.3	107.25
TPM3	119.94	113.82
ZWINT	119.93	117.13
AAMP	119.89	100.84
CSE1L	119.8	129.71
POLE3	119.75	143.36
RAB7A	119.51	121.8
HES4	119.49	104.89
COMMD4	119.48	83.64
SF3B4	118.95	139.41
ZNHIT1	118.87	120.78
DTYMK	118.75	111.37
PEA15	118.62	126.1
GOT2	118.59	107.75
UQCRC2	118.41	110.39
NAA38	118.2	100.23
RNF167	118.06	107.04
SSB	118.02	103.85
H2AX	117.78	122.3
PPP1CA	117.74	120.18
SLC7A5	117.31	120.44
SNX5	117.2	155.2
DEK	117.16	113.81
LAPTM4A	116.9	100.52
BLVRB	116.75	135.64
CLNS1A	116.59	102.31
WARS1	116.56	161.55
CENPM	116.5	151
CBS	116.49	104.43
MRPL43	116.37	108.57
MTCH1	116.36	127.56
EEF1A2	116.34	176.81
NDUFV2	116.29	104.07
COA4	116.05	99.07
VPS72	115.88	141.65
CDK2AP1	115.6	105.71
PSMD7	115.51	134.41
DCTN2	115.44	121.02
HINT2	115.06	91.23
LSM2	114.97	95.58
PPM1G	114.68	151.57
MCM3	114.61	136.68
POLR2E	114.32	119.48
TPM4	114.26	112.59
EIF4B	114.13	112.55
PGK1	113.79	111.27
POLR2K	113.65	91.62
DRAP1	113.64	116.81
STRAP	113.63	111.27
CLTB	112.98	131.63
NDUFA3	112.91	83.44
CNIH4	112.9	97.56
ID3	112.53	193.53
ATP6V1E1	112.37	135.55
TMEM106C	112.34	103.61
NGRN	112.26	123.94
TIMM50	112.15	107.45
CDK16	112.06	108.44
RAB1B	111.99	108.34
YWHAB	111.9	114.03
MRPL40	111.79	113.21
RFC2	111.74	160.62
GDI2	111.55	106.42
KHDRBS1	111.4	116.07
ATP5PB	111.37	111.92
ATXN2L	111.33	144.31
PTOV1	111.24	99.81
THOC7	111.19	103.35
GLRX5	110.95	89.33
VDAC1	110.76	103.03
GPS2	110.66	132.54
PNKD	110.66	73.97
MCM2	110.61	124.73
ATP6AP1	110.52	127.46
GART	110.45	97.23
UBXN1	110.21	140.63
EIF3B	110.11	121.86
PSMC4	110.08	102.57
SSNA1	110.06	94.04
SELENOW	110.05	149.03
FKBP4	110.04	105.82
PDIA4	109.93	106.28
UBA2	109.83	101.78
GTF3C6	109.72	94.6
ZNF593	109.59	132.17
DDX39A	109.5	122.95
HNRNPF	109.46	139.72
DUS1L	109.45	116.3
PRR13	109.32	108.09
FIS1	109.28	97.14
MXRA7	109.05	93.49
MYDGF	109.05	87.16
YIF1B	109.03	88
MRPL27	108.97	99.08
C20orf27	108.95	100.2
RUVBL1	108.95	108.17
PYURF	108.91	101.66
PLK1	108.87	109.02
TMED3	108.75	98.34
TMEM9	108.67	116.9
OCIAD1	108.53	119.56
GADD45GIP1	108.47	91.67
C19orf33	108.33	132.54
PFDN1	108.26	93.89
YDJC	108.24	97.2
CHCHD3	108.12	123.12
OSTC	107.98	73.4
SUCLG1	107.97	123.46
PUF60	107.9	116.72
SLC25A1	107.85	119.24
SMS	107.63	92.22
PAIP2	107.08	101.45
COX14	106.95	91.47
LAMTOR5	106.83	92.77
SESN2	106.78	165.5
PGLS	106.7	105.69
APLP2	106.69	91.2
RSL24D1	106.53	93.36
PHF5A	106.52	96.22
LAGE3	106.51	89.22
S100A4	106.5	127.48
HNRNPA3	106.24	90.48
RANGAP1	105.87	100.55
NUSAP1	105.81	117.75
UQCRQ	105.7	86.83
NDUFA2	105.64	80.06
PPIE	105.56	128.81
SCD	105.39	108.32
WASHC1	105.31	276.47
TUBA1A	105.29	93.06
S100A13	105.13	125.89
NANS	104.91	131.25
C7orf50	104.82	109.64
HMGN3	104.8	99.44
FAM136A	104.73	102.08
CDT1	104.64	210.67
TNFRSF6B	104.45	121.65
PMF1	104.38	106.22
HLA-B	104.33	133.12
NUCKS1	104.22	86.86
TXN2	104.17	108.06
ACIN1	103.98	99.77
GNB1	103.94	107.55
CYB5R3	103.72	82.01
NDUFS2	103.62	88.77
SH3GL1	103.42	106.64
GNB2	103.38	102.11
CCDC58	103.3	94.75
EMP3	103.19	75.56
NUTF2	103.08	80.07
CMSS1	102.97	102.99
EIF4G1	102.83	106.86
FARSB	102.76	100.47
RPL14	102.61	91.18
TMSB4X	102.47	125.84
EI24	102.44	101.29
NOB1	102.2	128.61
MCRIP1	102.16	72.35
GRINA	102.01	110.79
MRPL2	101.98	101.5
SUMO2	101.96	88.41
MRPL32	101.95	131.07
ID2	101.78	111.42
MRPL38	101.63	126.29
BRI3	101.63	109.89
NELFE	101.59	108.29
MLST8	101.57	115.24
TFG	101.34	112.93
PEF1	101.33	103.88
EXOSC5	101.01	82.46
PCNP	100.86	97.75
CCNG1	100.86	104.53
PPP1CC	100.64	104.62
ANAPC11	100.44	82.87
MRPL18	100.28	110.52
GLA	100.22	114.87
MAGOH	100.17	86.58
SNX3	100.03	102.69
INO80E	99.97	126.61
ETFB	99.74	116.46
RPUSD3	99.45	86.21
MPST	99.33	86.26
SSU72	99.25	123.81
MCM4	99.11	108.8
KPNB1	98.86	100.66
CTH	98.8	143.09
CTNNB1	98.68	93.65
MMADHC	98.61	96.65
RBM3	98.51	104.49
BUD23	98.44	101.13
SH3BGRL3	98.44	107.45
ARL6IP4	98.35	95.45
CD151	98.31	98.85
ZYX	98.14	103.78
EIF2S3	98.09	90.67
MRPS2	97.95	101.58
RAB5IF	97.82	121.02
HOXB9	97.82	113.21
SDHD	97.81	84.64
ZNF207	97.78	122.14
MRPL58	97.69	129.9
NOSIP	97.65	96.8
PPP1R15A	97.62	102.19
NDUFA4	97.45	83.43
TMX2	97.32	97.23
ARL6IP1	97.28	90.53
ELOF1	97.22	109.16
BZW1	97.04	96.35
NOP16	96.82	107.83
ERI3	96.71	99.62
CDC45	96.61	134.52
ID1	96.51	130.71
PIM3	96.49	126.03
RNF187	96.45	72.94
TNFRSF12A	96.36	76.71
CCDC167	96.31	66.49
MRPL20	96.28	105.78
ADIPOR1	96.16	105.37
PRCC	96.09	95.93
FKBP3	96.08	97.18
NDRG1	96.01	114.78
DHFR	95.91	88.88
MACROH2A2	95.85	83.96
CS	95.65	98.98
MRPL34	95.52	81.62
TMEM230	95.52	84.5
LAMTOR2	95.47	83.6
DDB1	95.23	85.02
CAPZA1	95.19	84.34
HSPA1B	95.12	95.25
SEC61A1	95.01	77.85
PFDN6	94.87	62.88
UBE2A	94.84	111.46
POLDIP2	94.84	113.4
SYNCRIP	94.82	99.68
LRRC59	94.66	113.11
MRPS18B	94.57	117.57
SF3A2	94.52	96.12
PLD3	94.52	100.69
EXOSC8	94.42	107.28
FAAP20	94.23	75.38
YWHAH	94.15	101.83
SNF8	94.15	103.94
PSME3	93.98	95.85
GMNN	93.96	133.05
DDRGK1	93.94	97.63
SRSF11	93.92	114.16
SERF2	93.82	85.02
SERPINF1	93.7	97.93
GSTK1	93.69	83.21
PNP	93.67	76.07
IDH3G	93.65	100.84
AURKB	93.64	105.4
POMP	93.51	79.81
NOLC1	93.5	98.89
SNRPA1	93.29	112.04
TCEAL8	93.29	106.75
CBX3	93.23	82.23
PSMC1	93.22	87.52
CIRBP	93.18	128.33
NASP	93.15	87.79
MRPL33	93.15	98.16
MGST1	93.08	76.46
HACD3	93.07	97.16
SMN2	93.02	86.81
TRA2B	92.94	147.8
GET3	92.91	84.11
RNF5	92.75	94.4
GGCT	92.71	93.22
STT3A	92.63	81.9
IDH3B	92.61	98.05
MRPL11	92.37	80.49
CERS2	92.33	89.96
CCNI	92.27	96.69
CIB1	92.26	94.99
CTSD	92.25	76.85
CLDND1	92.2	91.9
EXOSC1	92.19	93.45
RRM1	92.11	88.46
SRSF5	92.05	89.44
CD320	91.86	99.32
ZNRD2	91.85	87.03
LTA4H	91.8	87.73
USP11	91.71	100.85
EIF3H	91.7	83.35
PAXX	91.66	114.39
TCOF1	91.55	92.17
DDIT3	91.41	134.86
SELENOM	91.39	113.21
AP3S1	91.34	96.99
PSMD6	91.31	113.03
BOP1	91.29	84.69
PRPF8	91.23	88.96
SELENOH	91.22	91.43
ANAPC5	91.21	92.65
BAG6	91.19	96.5
LARP6	91.19	69.44
PDCD2	91.07	102.99
SEC11C	90.89	91.09
SARNP	90.86	142.69
TMEM179B	90.82	82.03
SF1	90.79	121.64
RHEB	90.61	85.17
ARPC1A	90.58	93.34
CUEDC2	90.52	77.06
ERRFI1	90.42	123.25
SUMF2	90.4	67.87
TMPO	90.2	80
RARS1	90.12	96.82
TAF9	90.08	77.66
PRPS1	89.9	68.27
TXNRD1	89.83	95.12
ACAT1	89.76	74.56
NARS1	89.71	86.2
GABARAPL2	89.7	83.2
FBXO7	89.63	111.28
SCAMP3	89.55	119.79
C17orf49	89.55	62.48
COTL1	89.47	100.64
MTHFD1L	89.33	118.2
MPV17	89.3	94.85
SGTA	89.11	105.89
SDHC	88.91	72.96
TMUB1	88.89	93.53
RNF126	88.88	117.96
CDK1	88.79	73.95
IP6K2	88.73	89.41
BLOC1S1	88.64	61.14
SUPT16H	88.58	75.19
DNTTIP1	88.57	122.42
SLC39A1	88.54	93.96
PPIF	88.52	88.86
UTP4	88.41	152.77
HNRNPR	88.38	74.42
SBDS	88.36	100.58
TRIP6	88.35	123.33
VPS28	88.3	84.3
NIFK	88.1	113.97
PIH1D1	87.77	86.87
PSMD3	87.67	107.09
CDC34	87.61	92.63
TAF15	87.44	82.98
APP	87.31	81.37
CAPRIN1	87.17	98.67
MAPK1IP1L	87.1	96.51
APH1A	86.91	83.2
ATP6V1G1	86.89	76.29
MAT2A	86.85	63.39
RBIS	86.79	63.72
NFU1	86.79	102.02
MAD2L2	86.73	84.94
LSM12	86.53	85.94
COX7A2L	86.53	101.55
PSME2	86.48	100.16
HNRNPDL	86.42	82.74
ATP5MC3	86.32	74.51
ZNF664	86.28	80.33
EXOSC4	86.09	111.43
PRRC2A	86.03	103.55
GORASP2	86.02	95.25
UROD	85.91	61.68
BEX1	85.88	64.62
MAPK3	85.83	84.16
NDUFC1	85.77	68.87
TCEAL9	85.52	86.1
QARS1	85.23	81.59
MRPS21	85.21	81.94
DGUOK	85.01	113.42
PSMD13	85	108.59
YIPF3	84.89	92.32
DNAJC7	84.88	90.79
RAB13	84.83	81.91
PSMA2	84.73	64.04
EMC4	84.71	94.03
CIZ1	84.63	97.46
EIF4A3	84.62	90.67
CAMTA1	84.52	80.43
COA3	84.52	69.1
UROS	84.49	103.16
KIF22	84.46	87.35
ECI1	84.04	78.03
SF3A3	84.01	79.3
SRRM2	83.77	97.87
ACTR2	83.76	76.67
CACYBP	83.73	100.58
TEX264	83.7	73.47
SLC38A2	83.66	84.05
IRS4	83.64	59.73
PSMD10	83.57	62.97
MTA2	83.39	90.7
PERP	83.32	70.85
SNRNP40	83.27	101.28
MRPL54	83.15	56.7
CCNB2	82.66	80.87
MTRNR2L9	82.57	99.49
UBE2V1	82.5	75.76
DSTN	82.48	82.56
SYNGR2	82.37	88.23
BABAM1	82.35	67.61
TLE5	82.27	81.54
COA1	82.23	73.38
PPP5C	82.08	70.17
IGFBP2	81.97	73.17
DHX9	81.96	101.21
PABPN1	81.8	71.42
EPRS1	81.68	81.43
BCCIP	81.5	84.59
GSK3A	81.48	71.5
NDUFS4	81.4	92.06
CFAP20	81.3	110.65
TIMM13	81.3	80.76
XPO1	81.26	77.23
MAGED1	81.18	77.66
CYSTM1	81.17	105.71
ACTN4	81.17	92.15
HADHA	80.92	81.68
ATP1B3	80.88	74.53
MPC1	80.8	97.97
COX7B	80.77	57.14
MRPS18A	80.62	96.62
BRIX1	80.5	77.97
S100A14	80.42	92.16
PMAIP1	80.33	96.5
UNG	80.16	85.65
TPX2	80.13	94.47
CDIPT	80.13	75.22
CKMT1B	80.09	82.02
ITM2C	79.87	89.71
CDK2AP2	79.78	67.79
VBP1	79.72	75.81
APOC1	79.7	57.98
RNH1	79.69	74.78
VPS29	79.66	88.68
PKN1	79.43	76.21
STC2	79.18	91.52
FIBP	79.16	72.12
CHTOP	79.14	79.28
OGT	79.07	73.16
KLHDC3	78.94	61.7
SMARCD2	78.77	79.36
AKT1S1	78.71	88.18
CAPZB	78.52	80.16
MATR3	78.52	96.67
GOT1	78.52	97.47
UQCC2	78.51	66.72
UBAP2L	78.5	70.72
PCSK1N	78.49	56.76
TIMM9	78.47	95.21
IK	78.38	82.3
PSMD14	78.37	87.57
GNG10	78.36	62.8
TMEM11	78.25	83.02
DNAJB1	78.19	90.6
SURF4	78.07	66.91
FLAD1	77.93	106.07
VAT1	77.92	63.48
PSMD2	77.85	69.28
USP1	77.66	78.93
CNPY2	77.58	75.35
ITGB3BP	77.54	58.67
SUPT4H1	77.48	77.51
DEGS1	77.43	69.07
COPRS	77.35	77.06
DPM1	77.24	70.13
FAM216A	77.23	86.25
PDZD11	77.13	69.52
TMED9	77.1	68.16
SRP68	77.04	89.8
WDR18	77.02	70.65
TIMM8B	77.01	60.16
TXNL1	76.99	92.84
MTA1	76.83	81.01
CRABP2	76.78	96.97
CNN3	76.68	79.81
ERAL1	76.61	76.33
EMC7	76.58	82.8
WDR77	76.58	64.58
CPNE1	76.48	72.02
MRPS7	76.47	86.84
CHCHD5	76.43	73.14
MRPL45	76.41	81.84
ACADVL	76.35	75.88
OTUB1	76.32	65.63
STRN4	76.27	85.12
TCEAL4	76.22	74.57
AIG1	76.2	76.39
FLOT1	76.07	90.97
GIPC1	76.01	76.94
MRPL15	75.93	78.28
PDHB	75.81	74.2
PSIP1	75.75	71.48
TIMM44	75.69	134.48
RSL1D1	75.67	87.71
MAPRE1	75.66	72.41
POLR3K	75.64	74.78
PTGES2	75.59	72.08
GTF3C5	75.52	90.49
ARRB2	75.49	71.34
PPP1R7	75.48	75.92
TTLL12	75.37	75.36
NOP2	75.37	107.64
E2F4	75.31	81.1
EIF4E2	75.3	64.08
RP9	75.29	117.11
CENPV	75.25	60.18
AATF	75.24	109.54
CAPN2	75.14	71.43
CLN6	75.14	70.74
SEPHS2	75.08	84.2
C1orf35	75.05	124.25
CHMP4B	74.92	71.6
SF3B1	74.78	71.75
TOMM34	74.76	80.49
LAMTOR1	74.72	79.09
CAP1	74.68	76.97
PRR14	74.61	123.19
UBE2E1	74.58	82.47
DCTN1	74.51	69.27
WTAP	74.46	90.25
GFUS	74.35	101.44
DIABLO	74.32	100.03
USP39	74.26	148.46
PCK2	74.15	93.38
RNF40	74.12	88.69
TACO1	74	85.9
ANXA1	73.96	85.25
POLA2	73.82	97.06
AREG	73.66	101.14
RFXANK	73.57	75.83
MCM5	73.5	97.48
PXMP2	73.4	74.78
H2BC12	73.39	115.02
RPL7L1	73.29	71.08
AEN	73.21	146.62
HMG20B	73.14	65.64
ISCU	73.09	71.84
OS9	72.9	81.16
MAF1	72.86	72.07
LSM10	72.8	68.83
DNAJA1	72.73	79.93
SLC25A11	72.61	73.8
CITED1	72.54	62.45
CA2	72.47	63.88
RNPEP	72.36	65.98
GPAA1	72.35	71.48
GRN	72.29	58.87
RBM42	72.29	100.87
RAE1	72.23	107.61
SERPINH1	72.23	59.12
RBCK1	72.19	77.01
UBE2D2	72.12	81.57
PTRH2	71.79	63.48
SCAND1	71.66	75.99
TIMMDC1	71.65	72.76
MRPS35	71.63	66.46
ZMYND19	71.61	66.28
MRPS22	71.6	68.08
CCNB1	71.49	84.22
RCC1	71.49	59.27
CCDC85B	71.45	78.8
TRAM1	71.37	67.46
CIAO2A	71.29	70.33
GTF2I	71.17	85.14
TCEA1	70.99	72.84
TADA3	70.91	72.6
TXNDC12	70.9	67.68
NSMCE1	70.88	76.16
AKIRIN2	70.85	93.27
CDK5RAP3	70.77	65.26
PSENEN	70.64	71.67
MRPL49	70.52	74.23
DDX3X	70.29	88.85
POLDIP3	70.21	75.34
PKMYT1	70.21	79.64
AAAS	70.16	65.19
ITGB1	70.14	76.63
UBQLN1	70.11	70.77
SND1	70.11	71.67
RRP9	70.04	83.89
MAP1LC3B	69.99	91.02
CKMT1A	69.87	66.43
SMIM30	69.84	48.48
AKR1A1	69.83	81.6
HSPB11	69.77	65.28
HSD17B12	69.77	62.19
DNAJA3	69.68	74.43
TMEM141	69.68	61.53
HYOU1	69.63	57.54
ECH1	69.41	68.65
MRPL57	69.38	68.1
STAG2	69.36	62.5
MTCH2	69.29	70.14
COMMD3	69.26	62.38
RABL6	69.19	76.57
SUMO3	69.14	65.97
SNX17	69.14	63.53
SLC39A4	69.09	63.07
PPIL1	69.03	80.07
BIRC5	69.02	89.66
PDLIM7	69	81.79
XPOT	68.96	75.69
WLS	68.96	74.13
TMEM259	68.76	75.73
STK25	68.68	69.84
EEF1E1	68.67	61.41
GLUD1	68.55	67.53
OXLD1	68.48	74.65
MED10	68.44	80.3
ETF1	68.42	61.88
SERPINB6	68.36	72.7
TRMT1	68.31	82.44
VARS1	68.29	129.63
RFC5	68.12	115.34
SDR39U1	68.08	64.71
PDCD6	68.01	66.51
MYG1	67.94	80.54
NAPA	67.89	81.15
ALDH18A1	67.88	63.39
HSF1	67.79	77.23
BCAS2	67.74	97.21
SELENOS	67.74	62.92
METTL23	67.73	79.16
DDX56	67.68	87.3
DNAJB6	67.62	71.47
WDR74	67.61	92.26
ZNF511	67.53	69.38
TPGS2	67.53	64.6
DYNC2I2	67.52	60.08
CBY1	67.45	79.65
AKAP12	67.44	82.42
ITPA	67.38	84.93
NCAPH2	67.37	74.46
RAD23B	67.32	62.54
G6PC3	67.28	47.17
BAD	67.22	78.42
ATG3	67.16	97.05
RFC3	67.12	69.58
WDR45B	66.99	80.11
VCP	66.93	66.12
NGDN	66.83	63.96
SLC35B1	66.83	80.96
SLBP	66.78	67.4
BOD1	66.77	82.64
CDV3	66.72	61.43
CDK2	66.69	60.33
LARS1	66.66	72.84
DDX1	66.65	76.79
IMP3	66.59	72.54
PIP5K1A	66.55	66.83
OTUD5	66.54	76.78
NPW	66.54	75.2
TMEM109	66.52	48.45
USF2	66.49	67.68
WASHC3	66.46	78.37
PPP2R5C	66.35	59.64
TP53	66.32	61.94
CTNNA1	66.3	73.39
CARS1	66.15	131.37
SNRNP200	66.14	68.14
OLA1	66.09	68.98
RABGGTB	66.07	69.33
GCSH	66.06	57.24
ACO2	66.06	60
DDX11	65.96	87.59
RNASEH2B	65.94	73.5
FLNA	65.87	56.9
PEMT	65.82	53.32
LONP1	65.66	58.01
YTHDF2	65.66	82.61
MRPS9	65.62	77.58
CEBPB	65.61	63.98
CBX1	65.57	54.02
HDAC3	65.5	79.65
LMNA	65.48	79.08
CTDNEP1	65.46	68.29
MPDU1	65.35	54.9
OXA1L	65.34	56.04
UFD1	65.27	87.9
ATPAF1	65.26	75.02
TOMM22	65.21	57.29
AGPAT1	65.17	60.05
PUS1	65.02	102.35
SRSF3	64.88	73.14
PREB	64.79	75.01
SMN1	64.76	67.58
RTN3	64.73	61.97
PHLDA2	64.72	73.15
COPA	64.72	68.79
MRPL14	64.7	73.81
ZC3H15	64.67	71.92
RTCB	64.58	77.74
FEN1	64.58	62.02
PFN2	64.56	62.9
MANBAL	64.49	69.62
SRI	64.43	58.65
MRPS18C	64.42	70.01
MRPL52	64.35	68.55
PTPA	64.26	52.56
DBNDD2	64.22	70.01
RBX1	64.21	46.86
TOP2A	64.13	54.43
C1orf122	64.02	58.97
NDUFC2	63.96	58.85
NIPSNAP1	63.93	71.09
CHMP2A	63.86	61.99
DHX15	63.83	67.1
FUCA2	63.77	60.78
POLR2H	63.71	75.27
NAA20	63.6	70.32
TATDN1	63.56	75.73
DEAF1	63.55	53.35
RAD21	63.53	61.92
EIF2D	63.52	71.17
NOL11	63.44	57.4
SFT2D1	63.42	60.13
NOC4L	63.41	83.52
MRPS6	63.37	64.04
CDKN3	63.29	86.08
PPT1	63.29	49.58
EIF3A	63.27	83.28
NUDT1	63.25	43.66
MTFP1	63.24	55.41
HHLA3	63.23	69.1
TSR3	63.14	46.69
GRK6	63.09	70.39
RAB9A	63.01	68.66
NAE1	62.88	52.33
EPN1	62.85	62.97
DNMT1	62.81	79.59
SDHA	62.79	74.2
DDX49	62.74	81.13
MRPS12	62.72	61.53
GTF2F1	62.66	90.14
RNF10	62.64	91.51
DNAJB11	62.62	63.92
EBP	62.59	59.06
PLP2	62.57	70.52
HAT1	62.51	67.87
GTSF1	62.5	75.33
NQO1	62.33	79.64
UCHL5	62.22	71.8
REPS1	62.22	86.91
MPG	62.18	46.62
DDX17	62.17	57.68
NSMCE4A	62.15	54.18
HRAS	62.15	80.42
PPP2R1A	62.13	49.69
NAP1L4	62.09	59.69
CCDC47	62.08	64.68
DNM2	62.05	72.93
ACLY	61.83	58.54
KMT5A	61.81	73.2
DLST	61.8	81.65
RABEPK	61.65	70.05
MPI	61.62	60.18
ECI2	61.62	56.01
LMNB1	61.51	60.31
TRA2A	61.43	85.97
NPIPA7	61.36	78.33
EIF1AX	61.35	61.92
PRELID3B	61.22	52.21
ALG8	61.2	68.34
NDUFAF2	61.15	57.13
NOC2L	61.15	60.56
TRIB3	61.07	67.98
NUBP2	61.05	67.09
RPS6KB2	60.9	90.07
PDHA1	60.82	62.97
TCF25	60.8	71.43
PLEKHJ1	60.79	56.54
ATP6V0E1	60.78	59.39
BNIP3	60.74	66.74
HSPA4	60.74	66.03
IFRD2	60.66	59.75
HIGD1A	60.64	61.33
CD55	60.63	51.15
KDELR2	60.43	54.76
DHRS7	60.34	60.23
TOP1	60.32	68.67
RBM34	60.31	58.71
IDH2	60.3	48.48
PSMG4	60.26	45.3
PSME1	60.24	73.5
C8orf33	60.22	65.63
DHX30	60.18	71.59
CTBP1	60.16	55.91
DENR	60.16	61.73
THAP7	60.14	74.51
IPO5	60.12	57.31
FOXM1	60.1	61.19
IFT27	60.08	59.91
CHAC1	60.07	73.77
RTN4	60.06	62.72
GLUL	60.04	62.66
UCHL3	60.02	65.5
DUT	60.01	57.48
TFAM	60	52.68
CENPW	59.98	48.65
WBP2	59.98	59.46
CCNA2	59.97	64.18
FUOM	59.94	43.95
CD9	59.91	68.6
STK24	59.9	61.7
GAA	59.85	55.69
MCRS1	59.77	60.82
TMEM219	59.71	53.52
HGS	59.62	70.48
STARD7	59.56	54.95
GLOD4	59.49	60.79
DEF8	59.48	57.71
SRSF1	59.33	75.72
CDC25A	59.3	78.63
CTPS1	59.28	58.98
ANAPC13	59.24	58.53
TPRKB	59.24	63.84
HEXB	59.19	57.11
PDXP	59.17	60.09
ZNF358	59.14	49.36
SMG5	59.1	75.06
ILK	59.04	61.78
PABPC4	59	70.02
MPC2	58.97	74.96
C11orf58	58.97	57.75
TPM2	58.96	74.67
POLR2C	58.92	75.71
CBSL	58.91	56.83
ACTR1A	58.85	60.43
BTBD2	58.83	65.24
NOP14	58.83	82.69
TBRG4	58.81	62.8
CLPP	58.78	52.53
HAUS7	58.72	56.67
UPF3B	58.68	57.42
CD164	58.68	56.5
LAS1L	58.68	56.21
ZRANB2	58.68	47.23
ARCN1	58.68	63.37
FUZ	58.64	55.89
DAP	58.61	64.05
CFDP1	58.57	92.29
ABCE1	58.51	57.31
NABP2	58.49	80.02
ASF1B	58.47	63.13
CDC6	58.44	78.67
NPIPA5	58.41	82.33
PGD	58.35	50.64
DDX41	58.35	63.22
CARM1	58.27	55.74
NT5C	58.26	74.08
EPB41L2	58.25	52.92
HEY1	58.21	73.04
BCS1L	58.19	77.69
CENPH	58.1	60.56
AKIRIN1	58.08	78.04
CNOT1	58.04	61.54
LTV1	57.86	85.87
MCM6	57.69	75.82
MAP7D1	57.66	58.97
CKAP5	57.64	53.63
CKLF	57.59	41.52
GOLM1	57.59	49.01
AP3D1	57.51	64.4
CFAP36	57.4	65.35
THYN1	57.34	68.23
BTG3	57.34	60.65
IMMT	57.29	72.57
UTP6	57.27	69.02
DYNC1LI1	57.27	59.68
GNL2	57.25	85.74
SARAF	57.23	59.61
MRPL10	57.23	71.49
ZNHIT3	57.05	46.77
HTATSF1	57	48.21
JMJD8	57	66.34
MRPL39	56.94	58.41
HMBS	56.94	63.7
PNN	56.81	68.25
RGS10	56.79	59.72
APEH	56.77	52.96
CDCA7	56.75	59.35
GLRX2	56.66	60.72
TSG101	56.64	70.01
LBR	56.57	46.35
MTX1	56.44	57.71
ATXN10	56.4	59.17
GINS2	56.38	50.65
XPO6	56.34	69.83
ZMAT2	56.34	53.28
NELFCD	56.3	63.01
POLR1C	56.3	54.79
JAGN1	56.26	62.92
SNRPD3	56.23	49.1
FAM89B	56.13	57.57
SRRT	56.1	94.23
COPS5	56.04	57.9
MAP4	56.04	50.35
FH	56.04	54.01
UBALD2	56.01	61.94
SWI5	56.01	57.91
HDHD5	56	52.74
SELENOK	55.99	59.94
IARS2	55.89	52.08
MGST2	55.87	45.72
HCFC1R1	55.86	65.38
COMT	55.8	53.11
TMEM161A	55.8	48.44
COPG1	55.75	56.14
COQ9	55.7	71.98
PARP2	55.7	62.85
LDB1	55.7	49.38
CEBPZOS	55.69	61.48
FASN	55.68	49.72
ALKBH2	55.68	70.04
RTF2	55.66	73.14
BZW2	55.65	52.85
LSM1	55.57	67.24
WDR54	55.57	53.12
RPF1	55.55	66.63
RELA	55.55	62.84
EID1	55.49	45.43
MVB12A	55.48	45.74
SLC39A7	55.48	59.71
SRPRA	55.46	48.65
BTBD1	55.44	62.25
WBP1	55.42	65.89
SMIM4	55.37	52.52
WDR1	55.35	63.22
ADH5	55.34	51.99
PDAP1	55.31	62.68
DAZAP2	55.31	53.67
SRSF4	55.29	89.23
MRPL16	55.18	54.97
EXOSC7	55.15	60.77
FOXC1	55.14	54.26
ACBD6	55.09	63.85
LMNB2	55.06	53.4
TPD52L2	55.05	52.37
NRBP1	55.01	53.27
RRP36	55	78.75
EMC8	54.93	66.67
METTL17	54.93	73.65
AP2B1	54.92	53.52
PRPF31	54.88	62.45
TEX261	54.87	52.56
DPH5	54.8	68
PLAGL1	54.79	47.23
KIAA1191	54.78	70.07
SAP18	54.77	56.13
CFAP298	54.77	65.83
CLPTM1	54.71	47.18
PAFAH1B3	54.7	53.11
CDCA5	54.68	74.46
FAM207A	54.66	70.19
ZNF146	54.54	54.79
RSRC2	54.44	119.05
IFT46	54.4	55.29
CPSF7	54.31	60.47
POLR1H	54.3	59.97
FAM174C	54.29	54.91
XPNPEP1	54.28	60.15
SMC4	54.24	70.56
C1orf131	54.24	70.04
AP1S1	54.17	49.15
API5	54.15	47.66
SENP3	54.11	49.16
NOMO1	54.1	58.73
TMEM123	54.1	47.96
SAT2	54	64.37
HADH	53.95	60.72
TMEM126B	53.87	58.73
TRABD	53.85	44.65
PIGS	53.85	59.4
UBE2V2	53.82	60.15
ZNF703	53.81	54.57
RRM2	53.81	46.51
MSN	53.73	45.03
EOLA2	53.71	55.93
EMC10	53.66	48.86
GSS	53.64	57.62
PSMB2	53.62	49.26
LYPLA1	53.61	50.5
WDR43	53.56	65.22
TTC4	53.53	58.31
DDX42	53.53	67.41
GMPPA	53.51	47.75
SCYL1	53.51	58.77
STX10	53.49	56.14
AMOT	53.48	44.96
B4GALT2	53.47	51.1
SRP72	53.45	47.69
LMF2	53.43	65.09
ENTR1	53.4	74.45
TRIAP1	53.38	65.04
EBPL	53.37	53.88
RNF220	53.3	50.99
PMPCB	53.26	49.76
PGM1	53.25	49.96
SMARCC1	53.23	50.61
HERPUD1	53.22	51.52
NISCH	53.21	68.16
SUPT5H	53.2	55.53
SVIP	53.18	45.56
CHID1	53.14	52.9
FAF1	53.11	65.33
SDF4	52.97	47.62
RFC4	52.95	54.82
BABAM2	52.93	52.95
LYAR	52.86	72.39
PRKDC	52.86	45.68
SURF2	52.84	76.25
SON	52.83	50.95
MFF	52.75	55.55
NME3	52.74	48.86
RANGRF	52.74	43.35
SDCBP	52.74	46.6
PTP4A1	52.73	57.2
PPIL4	52.71	58.34
TMED4	52.69	46.69
AP1B1	52.69	70.83
REXO2	52.64	49.89
DPF2	52.62	62.83
MKNK2	52.62	61.29
CPSF3	52.61	57.44
COQ4	52.61	52.2
TFDP1	52.58	52.41
WDR45	52.49	41.94
ELP6	52.45	58.79
EXOSC9	52.39	84.18
YBEY	52.34	49.21
IFT43	52.33	56.55
FAM32A	52.29	58.45
SERINC1	52.25	51.17
PPP1R8	52.21	45.95
CSNK1D	52.2	56.05
MCL1	52.2	57.03
NFKBIB	52.12	66.47
USP10	52.12	51.92
IQCB1	52.12	52.25
AIFM1	52.12	62.05
SMPD4	52.09	62.85
OVCA2	51.95	60.87
COASY	51.92	67.97
LUC7L3	51.9	86.33
FLYWCH2	51.83	53.35
CUL1	51.76	52.68
CREG1	51.75	45.39
XRN2	51.74	59.61
HMGN4	51.61	55.99
PIGT	51.6	61.9
ISOC2	51.55	43.56
TERF2IP	51.55	55.72
TM9SF2	51.51	48.35
SAMM50	51.5	66.45
CKAP2	51.47	58.98
UBE2E3	51.46	53.17
PRKAG1	51.46	47.11
TMEM183A	51.43	70.15
PPP2R2A	51.42	65.42
GPATCH4	51.41	47.03
RITA1	51.41	88.49
LGALS3BP	51.4	71.82
DAXX	51.36	77.12
ACOT7	51.33	47.52
VPS35	51.27	49.99
ST6GALNAC6	51.27	81.08
ARIH2	51.26	69.53
HSPA14	51.14	59.22
ELOVL5	51.14	45.22
COA6	51.13	76.28
SEC63	51.08	52.17
UBQLN4	51.03	57.03
PTP4A2	51.03	52.87
TMEM208	51.01	53.45
SRPK1	51.01	41.14
AIP	50.97	46.23
SLC38A1	50.84	48.46
TWF2	50.81	48.17
CHD4	50.81	51.66
TIMM17A	50.75	38
PPP2CA	50.75	65.76
XRCC3	50.64	62.3
TTC1	50.58	77.28
SERP1	50.57	44.76
LSR	50.52	56.35
COX11	50.5	59.66
CLPTM1L	50.46	56.87
SFXN4	50.41	50.43
EXO1	50.4	79.47
IFITM2	50.34	57.22
ERGIC1	50.27	55.89
COPB1	50.27	50.64
PLOD1	50.23	54.31
EPHX1	50.21	43.47
PIGP	50.2	57.81
TSPAN6	50.17	46.14
LUC7L2	50.17	77.99
EIF2AK1	50.04	54.51
SLX1A	50.02	59.68
OGFOD1	50.01	51.19
METAP2	50.01	51.63
ISYNA1	50	58.03
COPS4	49.99	49.39
MRPL17	49.98	49.5
RTL8C	49.97	44.81
PNPLA2	49.93	47.92
NKX2-5	49.93	58.09
CD44	49.91	62.18
SLC7A1	49.91	40.9
EIF2A	49.88	51.77
CDC25B	49.85	45.06
IRF3	49.8	53.79
COPB2	49.79	50.34
POLR2F	49.76	40.86
AMD1	49.75	47.74
TARDBP	49.74	45.81
MID1IP1	49.73	70.42
WDR46	49.71	62.69
NRGN	49.66	43.9
PHC2	49.62	52.71
RBM5	49.59	69.3
TMEM160	49.59	39.25
RBM10	49.56	64.23
NTMT1	49.51	92.55
CCDC59	49.51	63.22
FASTK	49.45	53.83
MMAB	49.44	59.53
PFKL	49.34	50.32
ADM	49.29	58.69
YEATS4	49.29	43.09
MRTO4	49.27	51.84
NCOA4	49.19	68.5
CCZ1B	49.18	55.32
SMIM11A	49.16	58.09
PRIM1	49.15	56.29
B9D1	49.13	33.98
VEGFA	49.12	66.72
BYSL	49.12	51.11
TSEN34	49.06	48.85
TMEM98	49.05	36.92
MRPL46	49.05	62.22
IFI27L2	49.05	42.22
CEBPG	48.97	56.96
CDKN2AIPNL	48.92	46.52
CERCAM	48.9	35.95
HPCAL1	48.89	57.77
CRLS1	48.89	47.49
PWP1	48.88	49.09
GAMT	48.83	42.22
PAPOLA	48.81	45.28
FBXO22	48.73	53.31
SDF2L1	48.73	34.65
THOC6	48.7	49.48
CZIB	48.69	52.23
COPS7A	48.62	51.76
POLR1E	48.59	57.62
BRMS1	48.59	58.74
SNAI2	48.59	46.2
FTSJ1	48.57	44.76
NUDT5	48.56	51.55
CLK2	48.54	58.77
RRP7A	48.52	42.68
UPK3BL1	48.47	71.39
TRIM27	48.44	69.99
CBR1	48.42	59.33
TMEM69	48.41	39.96
ZNF580	48.38	47.49
LSM3	48.35	35.73
ZMAT5	48.33	56.73
CENPN	48.32	41.16
NFE2L1	48.29	53.53
MRPL48	48.25	52.16
MRPS16	48.25	47.43
SLC39A3	48.25	48.17
MTIF3	48.22	41.24
MCMBP	48.21	59.73
NOMO2	48.2	53.42
SNRPB2	48.19	48.26
PPP1R11	48.15	51.61
SNW1	48.1	49.13
COMTD1	48.07	47.76
TNFRSF10B	48.05	55.07
ASPH	48.01	52.27
APMAP	47.96	52.12
NRDC	47.95	60.5
HOXA9	47.94	59.9
NUCB1	47.9	42.78
ABHD10	47.9	51.56
ZNF598	47.84	71.79
WAC	47.84	65.59
ZNF428	47.8	42.49
EIF3J	47.79	45.66
DBN1	47.79	57.21
IMP4	47.78	54.27
YY1AP1	47.73	88.41
SLC29A1	47.7	38.38
AAGAB	47.68	45.97
CDC7	47.68	52.52
NVL	47.68	66.44
BCLAF1	47.66	56.02
JUP	47.63	63.67
ACTR1B	47.55	56.11
PGAM5	47.49	49.81
DCUN1D5	47.45	53.2
MFGE8	47.43	38.74
CNOT10	47.43	94.3
CASC3	47.35	49.04
ARL6IP5	47.34	41.14
FAM3A	47.34	59.63
CCNH	47.31	60.86
USP22	47.31	48
MRFAP1L1	47.3	42.95
CCNL2	47.29	52.81
NQO2	47.28	52.35
YKT6	47.22	53.59
PSMC2	47.18	41.73
HDGFL2	47.17	55.24
RHBDD2	47.15	121.13
CYCS	47.14	47.55
RING1	47.09	46.03
UBA3	47.05	46.24
PRPF3	47.04	69.67
BRD7	47.04	44.83
GTF2A2	47.01	47.56
COQ8A	46.97	40.95
HMGA2	46.97	39.81
ORC6	46.94	64.92
ATP2A2	46.9	47
RNF114	46.89	58.42
ARPC4	46.88	42.5
ZCRB1	46.86	43.57
SPDL1	46.83	48.35
PPP1R14A	46.82	32.77
RUSF1	46.78	52.32
SAAL1	46.73	63.61
TRIM11	46.63	86.05
CINP	46.63	38.6
CCDC12	46.6	46.17
SMIM7	46.6	39.96
ELP5	46.59	48.84
[truncated: 15,099 more rows]
